# Supplementary material for: Extensive alterations of blood metabolites in pediatric cerebral malaria
Source: PLoS One. 2017 Apr 20;12(4):e0175686. doi: 10.1371/journal.pone.0175686 (PMC5398544; doi:10.1371/journal.pone.0175686)
Supplement: S1 Table — The 247 plasma small molecules that demonstrated statistically significantly differentially abundant ion counts (p < 0.05, FDR < 0.10) between CM and convalescence in eleven paired plasma samples are presented. (XLSX) [file pone.0175686.s001.xlsx]

## Sheet: Supplemental Table 1
BIOCHEMICAL	SUB PATHWAY	p-value	FDR	FC
Amino Acid
N-acetylalanine	Alanine and Aspartate Metabolism	0.00145995	0.00421881	1.42536
creatine	Creatine Metabolism	0.0074037	0.0155596	1.62391
N-acetylserine	Glycine, Serine and Threonine Metabolism	4.22368e-05	0.000267727	2.41365
N-acetylglycine	Glycine, Serine and Threonine Metabolism	0.00284972	0.00717909	1.72532
N-acetylthreonine	Glycine, Serine and Threonine Metabolism	0.00723781	0.0152928	1.42825
N-acetylhistidine	Histidine Metabolism	0.00882668	0.0179735	3.25707
alpha-hydroxyisocaproate	Leucine, Isoleucine and Valine Metabolism	7.6112e-07	1.30052e-05	11.0305
alpha-hydroxyisovalerate	Leucine, Isoleucine and Valine Metabolism	1.99953e-07	6.04474e-06	8.51868
3-hydroxyisobutyrate	Leucine, Isoleucine and Valine Metabolism	1.54549e-08	1.21475e-06	7.87427
2-hydroxy-3-methylvalerate	Leucine, Isoleucine and Valine Metabolism	0.000343484	0.00137744	4.91937
3-methylglutarylcarnitine (C6)	Leucine, Isoleucine and Valine Metabolism	4.71253e-05	0.000289379	4.85795
beta-hydroxyisovalerate	Leucine, Isoleucine and Valine Metabolism	1.72377e-05	0.000135488	4.81502
tiglyl carnitine	Leucine, Isoleucine and Valine Metabolism	0.000373096	0.00145175	3.97313
N-acetylvaline	Leucine, Isoleucine and Valine Metabolism	2.10488e-05	0.000149534	3.70886
isobutyrylcarnitine	Leucine, Isoleucine and Valine Metabolism	4.85404e-05	0.000293482	3.09308
3-methyl-2-oxobutyrate	Leucine, Isoleucine and Valine Metabolism	1.95544e-06	2.42766e-05	2.81598
isovalerylcarnitine	Leucine, Isoleucine and Valine Metabolism	0.00929901	0.0187411	2.38619
N-acetylleucine	Leucine, Isoleucine and Valine Metabolism	0.00953724	0.0190261	1.9914
valine	Leucine, Isoleucine and Valine Metabolism	9.162e-05	0.000471419	1.87443
4-methyl-2-oxopentanoate	Leucine, Isoleucine and Valine Metabolism	0.00377655	0.00899505	1.83471
3-hydroxy-2-ethylpropionate	Leucine, Isoleucine and Valine Metabolism	0.0443304	0.0716948	1.65645
leucine	Leucine, Isoleucine and Valine Metabolism	0.00337285	0.00818137	1.65495
2-aminoadipate	Lysine Metabolism	0.00778076	0.016179	11.078
pipecolate	Lysine Metabolism	0.00174919	0.00484106	2.80014
N6-acetyllysine	Lysine Metabolism	0.00113846	0.00336402	1.95094
2-hydroxybutyrate (AHB)	Methionine, Cysteine, SAM and Taurine Metabolism	1.25271e-10	4.92317e-08	20.1259
alpha-ketobutyrate	Methionine, Cysteine, SAM and Taurine Metabolism	1.93309e-06	2.42766e-05	16.5768
2-aminobutyrate	Methionine, Cysteine, SAM and Taurine Metabolism	0.0052454	0.0115811	6.59862
N-acetylmethionine	Methionine, Cysteine, SAM and Taurine Metabolism	0.0124061	0.0237835	2.16211
N-formylmethionine	Methionine, Cysteine, SAM and Taurine Metabolism	0.000665698	0.00219848	1.54813
phenyllactate (PLA)	Phenylalanine and Tyrosine Metabolism	1.0745e-05	9.38397e-05	16.8114
N-acetyltyrosine	Phenylalanine and Tyrosine Metabolism	0.00455729	0.0104013	8.1579
3-(4-hydroxyphenyl)lactate	Phenylalanine and Tyrosine Metabolism	3.71597e-07	8.62946e-06	7.06059
N-acetylphenylalanine	Phenylalanine and Tyrosine Metabolism	0.000211489	0.000903424	6.33541
4-hydroxyphenylpyruvate	Phenylalanine and Tyrosine Metabolism	0.00986415	0.0194805	4.36584
phenylalanine	Phenylalanine and Tyrosine Metabolism	0.000360735	0.00143201	2.55055
5-methylthioadenosine (MTA)	Polyamine Metabolism	0.000526765	0.00182814	3.75978
acisoga	Polyamine Metabolism	0.0033244	0.00811484	1.99535
indolelactate	Tryptophan Metabolism	2.03918e-05	0.000149534	9.39885
kynurenate	Tryptophan Metabolism	1.83203e-06	2.42766e-05	7.67581
kynurenine	Tryptophan Metabolism	1.2426e-05	0.000106161	3.74104
urea	Urea cycle; Arginine and Proline Metabolism	9.09787e-05	0.000471419	2.45151
glutamine	Glutamate Metabolism	0.0218123	0.0380989	0.776207
glutamate	Glutamate Metabolism	0.0244695	0.0420764	0.910019
betaine	Glycine, Serine and Threonine Metabolism	0.00326851	0.00802827	0.605255
serine	Glycine, Serine and Threonine Metabolism	0.0105499	0.0207306	0.659278
glycine	Glycine, Serine and Threonine Metabolism	0.0119556	0.0230321	0.768661
S-methylcysteine	Methionine, Cysteine, SAM and Taurine Metabolism	0.00261193	0.00675321	0.213707
cysteine	Methionine, Cysteine, SAM and Taurine Metabolism	0.0128895	0.0245902	0.742421
3-phenylpropionate (hydrocinnamate)	Phenylalanine and Tyrosine Metabolism	0.00457871	0.0104013	0.209812
indolepropionate	Tryptophan Metabolism	0.000738958	0.0023909	0.0806979
indoleacetate	Tryptophan Metabolism	0.00977361	0.0193991	0.544195
N-delta-acetylornithine*	Urea cycle; Arginine and Proline Metabolism	0.000267247	0.0010835	0.328779
citrulline	Urea cycle; Arginine and Proline Metabolism	0.000165023	0.000762987	0.374835
pro-hydroxy-pro	Urea cycle; Arginine and Proline Metabolism	0.0106269	0.020778	0.579237
arginine	Urea cycle; Arginine and Proline Metabolism	0.0211311	0.0370737	0.676828
N2,N5-diacetylornithine	Urea cycle; Arginine and Proline Metabolism	0.0266446	0.0453304	0.694173
trans-4-hydroxyproline	Urea cycle; Arginine and Proline Metabolism	0.0239932	0.0415388	0.756304
ornithine	Urea cycle; Arginine and Proline Metabolism	0.0321945	0.053612	0.787685
Carbohydrate
N-acetylneuraminate	Aminosugar Metabolism	0.00304256	0.0075679	2.1559
erythronate*	Aminosugar Metabolism	0.00695608	0.0147807	2.30348
glucuronate	Aminosugar Metabolism	3.84194e-05	0.000247837	5.32613
mannose	Fructose, Mannose and Galactose Metabolism	0.000769567	0.00243903	2.49996
methyl-beta-glucopyranoside	Fructose, Mannose and Galactose Metabolism	0.000468943	0.00173863	0.459369
isomaltose	Glycogen Metabolism	0.00049029	0.00180079	3.67114
pyruvate	Glycolysis, Gluconeogenesis, and Pyruvate Metabolism	0.0274711	0.046535	2.11918
lactate	Glycolysis, Gluconeogenesis, and Pyruvate Metabolism	0.00845287	0.017302	1.87265
ribulose	Pentose Metabolism	0.00695781	0.0147807	2.52853
xylitol	Pentose Metabolism	0.00173133	0.00484106	2.1255
fucose	Pentose Metabolism	0.0245178	0.0420764	1.38237
Cofactors and Vitamins
gulono-1,4-lactone	Ascorbate and Aldarate Metabolism	0.0329691	0.0546703	4.92392
L-urobilin	Hemoglobin and Porphyrin Metabolism	0.000799379	0.00251325	474.225
I-urobilinogen	Hemoglobin and Porphyrin Metabolism	2.09652e-05	0.000149534	186.711
biliverdin	Hemoglobin and Porphyrin Metabolism	3.26684e-07	8.62946e-06	40.3525
D-urobilin	Hemoglobin and Porphyrin Metabolism	0.00443717	0.0101977	33.9863
bilirubin (Z,Z)	Hemoglobin and Porphyrin Metabolism	0.000124995	0.000621808	11.9693
bilirubin (E,E)*	Hemoglobin and Porphyrin Metabolism	0.000194714	0.000859806	8.14719
trigonelline (N'-methylnicotinate)	Nicotinate and Nicotinamide Metabolism	0.0005303	0.00182814	0.150116
riboflavin (Vitamin B2)	Riboflavin Metabolism	0.0182458	0.0327149	2.07104
gamma-CEHC	Tocopherol Metabolism	5.09397e-06	5.13316e-05	0.200469
Energy
malate	TCA Cycle	0.00339329	0.00818137	2.1139
oxaloacetate	TCA Cycle	0.0135107	0.0256507	2.06553
fumarate	TCA Cycle	0.00596321	0.0130197	1.75885
citrate	TCA Cycle	0.0498186	0.079266	0.615932
Lipid
3-dehydrocarnitine*	Carnitine Metabolism	0.0108006	0.0209096	0.740512
palmitoyl ethanolamide	Endocannabinoid	9.37329e-05	0.000472269	2.47094
palmitoylcarnitine	Fatty Acid Metabolism(Acyl Carnitine)	0.000691369	0.00226423	0.530178
oleoylcarnitine	Fatty Acid Metabolism(Acyl Carnitine)	0.00461001	0.0104123	0.54484
cis-4-decenoyl carnitine	Fatty Acid Metabolism(Acyl Carnitine)	0.00611143	0.0131967	1.73696
laurylcarnitine	Fatty Acid Metabolism(Acyl Carnitine)	0.0474363	0.0764036	1.88699
hexanoylcarnitine	Fatty Acid Metabolism(Acyl Carnitine)	0.00268383	0.00684898	2.28722
octanoylcarnitine	Fatty Acid Metabolism(Acyl Carnitine)	0.00225815	0.0059963	2.44605
acetylcarnitine	Fatty Acid Metabolism(Acyl Carnitine)	2.1564e-05	0.000149534	2.68972
hydroxybutyrylcarnitine*	Fatty Acid Metabolism(Acyl Carnitine)	5.25053e-09	1.03173e-06	36.903
2-aminoheptanoate	Fatty Acid, Amino	0.000632191	0.00212351	0.298464
15-methylpalmitate (isobar with 2-methylpalmitate)	Fatty Acid, Branched	0.00492772	0.0109787	1.80805
17-methylstearate	Fatty Acid, Branched	0.000259141	0.00107203	2.50784
2-hydroxyglutarate	Fatty Acid, Dicarboxylate	0.0142393	0.0265216	2.20326
tetradecanedioate	Fatty Acid, Dicarboxylate	0.00238955	0.00621917	2.7939
hexadecanedioate	Fatty Acid, Dicarboxylate	0.00147483	0.00423072	4.26337
octadecanedioate	Fatty Acid, Dicarboxylate	0.00173834	0.00484106	4.6961
palmitate, methyl ester	Fatty Acid, Methyl Ester	0.00949603	0.0190261	0.334357
stearate, methyl ester	Fatty Acid, Methyl Ester	0.0249009	0.042548	0.631206
2-hydroxydecanoate	Fatty Acid, Monohydroxy	0.0026356	0.00676987	0.311704
2-hydroxystearate	Fatty Acid, Monohydroxy	0.0493918	0.0789064	1.14216
2-hydroxypalmitate	Fatty Acid, Monohydroxy	0.029696	0.0500881	1.29258
3-hydroxyoctanoate	Fatty Acid, Monohydroxy	0.00230206	0.00603139	2.88495
3-hydroxydecanoate	Fatty Acid, Monohydroxy	0.00105924	0.00320218	3.0317
3-hydroxysebacate	Fatty Acid, Monohydroxy	0.0011343	0.00336402	5.92578
glycerol 3-phosphate (G3P)	Glycerolipid Metabolism	0.0181446	0.0327102	0.199756
glycerol	Glycerolipid Metabolism	0.00623603	0.0133921	1.89048
acetoacetate	Ketone Bodies	0.000522312	0.00182814	24.1221
3-hydroxybutyrate (BHBA)	Ketone Bodies	3.0725e-06	3.2635e-05	38.0203
arachidate (20:0)	Long Chain Fatty Acid	0.0208273	0.0368699	1.48754
nonadecanoate (19:0)	Long Chain Fatty Acid	0.00277476	0.00703537	1.89658
stearate (18:0)	Long Chain Fatty Acid	0.000150125	0.00072999	2.07816
palmitate (16:0)	Long Chain Fatty Acid	0.000151275	0.00072999	2.19435
margarate (17:0)	Long Chain Fatty Acid	0.000517698	0.00182814	2.28708
cis-vaccenate (18:1n7)	Long Chain Fatty Acid	0.000378137	0.00145694	2.65152
myristate (14:0)	Long Chain Fatty Acid	0.000653098	0.00217515	2.84469
oleate (18:1n9)	Long Chain Fatty Acid	5.68698e-05	0.00032391	3.41753
10-heptadecenoate (17:1n7)	Long Chain Fatty Acid	9.23645e-05	0.000471419	3.63042
10-nonadecenoate (19:1n9)	Long Chain Fatty Acid	2.97466e-05	0.000198142	3.74694
eicosenoate (20:1n9 or 11)	Long Chain Fatty Acid	1.63712e-05	0.000131304	4.07919
myristoleate (14:1n5)	Long Chain Fatty Acid	0.000202167	0.000873094	5.19891
palmitoleate (16:1n7)	Long Chain Fatty Acid	0.00023977	0.00101322	5.4435
1-myristoylglycerophosphocholine (14:0)	Lysolipid	1.97672e-06	2.42766e-05	0.0697738
1-palmitoleoylglycerophosphocholine (16:1)*	Lysolipid	2.10696e-06	2.5092e-05	0.0715115
1-eicosatrienoylglycerophosphoethanolamine*	Lysolipid	6.57001e-07	1.17364e-05	0.0847475
2-stearoylglycerophosphocholine*	Lysolipid	1.08198e-07	4.25987e-06	0.0920326
1-eicosapentaenoylglycerophosphocholine (20:5n3)*	Lysolipid	3.73285e-07	8.62946e-06	0.0932895
1-eicosatrienoylglycerophosphocholine (20:3)*	Lysolipid	4.49595e-05	0.000280462	0.0933731
1-linoleoylglycerophosphocholine (18:2n6)	Lysolipid	2.45288e-06	2.75423e-05	0.115344
1-oleoylglycerophosphocholine (18:1)	Lysolipid	5.56903e-06	5.47157e-05	0.120095
1-linoleoylglycerophosphoethanolamine*	Lysolipid	1.85328e-06	2.42766e-05	0.125453
1-arachidonoylglycerophosphocholine (20:4n6)*	Lysolipid	4.98179e-07	1.03044e-05	0.126488
1-linolenoylglycerophosphocholine (18:3n3)*	Lysolipid	3.65832e-07	8.62946e-06	0.137141
1-margaroylglycerophosphocholine (17:0)	Lysolipid	2.44861e-06	2.75423e-05	0.148632
1-oleoylglycerophosphoethanolamine	Lysolipid	9.94727e-06	9.26775e-05	0.157532
2-palmitoylglycerophosphocholine*	Lysolipid	1.01787e-05	9.26775e-05	0.160182
1-stearoylglycerophosphocholine (18:0)	Lysolipid	0.000523238	0.00182814	0.171972
1-docosahexaenoylglycerophosphocholine (22:6n3)*	Lysolipid	1.50173e-06	2.18585e-05	0.175527
1-docosapentaenoylglycerophosphocholine (22:5n3)*	Lysolipid	0.000152313	0.00072999	0.179349
1-palmitoylglycerophosphocholine (16:0)	Lysolipid	2.73909e-06	2.99017e-05	0.183945
2-oleoylglycerophosphoethanolamine*	Lysolipid	5.663e-05	0.00032391	0.184855
1-arachidonoylglycerophosphoethanolamine*	Lysolipid	5.92635e-07	1.16453e-05	0.240186
1-palmitoylplasmenylethanolamine*	Lysolipid	1.00777e-05	9.26775e-05	0.260788
2-docosahexaenoylglycerophosphocholine*	Lysolipid	0.000157864	0.000747476	0.28442
2-linoleoylglycerophosphoethanolamine*	Lysolipid	0.000186	0.000840208	0.291278
2-linoleoylglycerophosphocholine*	Lysolipid	7.5138e-05	0.00040451	0.29382
1-oleoylplasmenylethanolamine*	Lysolipid	1.53257e-05	0.000125479	0.301648
1-palmitoylglycerophosphoethanolamine	Lysolipid	0.000248435	0.00103867	0.306152
2-oleoylglycerophosphocholine*	Lysolipid	0.000847038	0.00264195	0.360282
1-stearoylplasmenylethanolamine*	Lysolipid	0.000587672	0.0020083	0.366103
2-arachidonoylglycerophosphoethanolamine*	Lysolipid	0.000168456	0.000769805	0.372119
2-arachidonoylglycerophosphocholine*	Lysolipid	8.76913e-05	0.000465712	0.385856
1-docosahexaenoylglycerophosphoethanolamine*	Lysolipid	5.17849e-05	0.000303753	0.431366
1-stearoylglycerophosphoethanolamine	Lysolipid	0.00802898	0.0165436	0.467958
2-docosahexaenoylglycerophosphoethanolamine*	Lysolipid	0.0395396	0.0644775	0.711271
2-stearoylglycerophosphoinositol*	Lysolipid	0.017106	0.0311233	1.87741
laurate (12:0)	Medium Chain Fatty Acid	0.000413618	0.00154811	2.40897
5-dodecenoate (12:1n7)	Medium Chain Fatty Acid	2.07066e-05	0.000149534	5.43057
1-linoleoylglycerol (1-monolinolein)	Monoacylglycerol	0.0014321	0.004169	0.541758
1-palmitoylglycerol (1-monopalmitin)	Monoacylglycerol	0.0139505	0.0262323	1.6734
glycerophosphorylcholine (GPC)	Phospholipid Metabolism	2.14923e-05	0.000149534	0.288296
docosapentaenoate (n6 DPA; 22:5n6)	Polyunsaturated Fatty Acid (n3 and n6)	0.0139227	0.0262323	1.51311
arachidonate (20:4n6)	Polyunsaturated Fatty Acid (n3 and n6)	0.00155114	0.00441738	1.56463
adrenate (22:4n6)	Polyunsaturated Fatty Acid (n3 and n6)	0.0185107	0.0329172	1.61963
dihomo-linolenate (20:3n3 or n6)	Polyunsaturated Fatty Acid (n3 and n6)	0.0018845	0.00517908	1.64448
eicosapentaenoate (EPA; 20:5n3)	Polyunsaturated Fatty Acid (n3 and n6)	0.00764143	0.0159738	1.81918
docosahexaenoate (DHA; 22:6n3)	Polyunsaturated Fatty Acid (n3 and n6)	0.000267428	0.0010835	1.91902
stearidonate (18:4n3)	Polyunsaturated Fatty Acid (n3 and n6)	0.00291946	0.00730795	2.45999
linoleate (18:2n6)	Polyunsaturated Fatty Acid (n3 and n6)	6.60804e-05	0.000360689	2.60081
docosapentaenoate (n3 DPA; 22:5n3)	Polyunsaturated Fatty Acid (n3 and n6)	5.09477e-05	0.00030337	2.87298
dihomo-linoleate (20:2n6)	Polyunsaturated Fatty Acid (n3 and n6)	2.97071e-05	0.000198142	3.47277
linolenate [alpha or gamma; (18:3n3 or 6)]	Polyunsaturated Fatty Acid (n3 and n6)	0.000404066	0.0015269	3.52585
docosadienoate (22:2n6)	Polyunsaturated Fatty Acid (n3 and n6)	3.37322e-06	3.48862e-05	4.18313
taurocholate	Primary Bile Acid Metabolism	0.00162676	0.0045994	5.49611
taurochenodeoxycholate	Primary Bile Acid Metabolism	0.00218812	0.00584987	5.5189
glycocholenate sulfate*	Secondary Bile Acid Metabolism	0.030769	0.0516762	1.93267
glycolithocholate sulfate*	Secondary Bile Acid Metabolism	0.0169021	0.0309	2.05046
tauroursodeoxycholate	Secondary Bile Acid Metabolism	0.0397663	0.0645791	7.54274
taurocholenate sulfate*	Secondary Bile Acid Metabolism	1.03761e-05	9.26775e-05	8.42408
taurodeoxycholate	Secondary Bile Acid Metabolism	0.00364474	0.00873403	9.04571
taurolithocholate 3-sulfate	Secondary Bile Acid Metabolism	0.000191473	0.000855103	13.9319
palmitoyl sphingomyelin	Sphingolipid Metabolism	0.018129	0.0327102	1.32639
4-androsten-3beta,17beta-diol disulfate 1*	Steroid	0.0382443	0.0626803	1.67861
cortisone	Steroid	0.000500579	0.00182155	1.71421
4-androsten-3beta,17beta-diol disulfate 2*	Steroid	0.00121298	0.00355748	2.27256
dehydroisoandrosterone sulfate (DHEA-S)	Steroid	0.000603309	0.00204397	3.39373
cortisol	Steroid	1.08394e-07	4.25987e-06	5.10013
epiandrosterone sulfate	Steroid	0.000519711	0.00182814	5.48626
pregnen-diol disulfate*	Steroid	0.000161269	0.000754508	7.56726
5alpha-pregnan-3beta,20alpha-diol disulfate	Steroid	5.77005e-05	0.000323947	8.13179
pregn steroid monosulfate*	Steroid	4.3869e-07	9.57806e-06	9.45813
pregnenolone sulfate	Steroid	1.10316e-06	1.73416e-05	10.5872
androsterone sulfate	Steroid	6.05291e-05	0.000335041	10.6557
21-hydroxypregnenolone disulfate	Steroid	1.59663e-07	5.43506e-06	12.7257
5alpha-pregnan-3alpha,20beta-diol disulfate 1*	Steroid	0.00100228	0.00305345	13.7535
campesterol	Sterol	0.0021559	0.00581419	2.1032
beta-sitosterol	Sterol	0.00215998	0.00581419	1.98979
7-beta-hydroxycholesterol	Sterol	0.0211309	0.0370737	1.66948
cholesterol	Sterol	0.000199816	0.000872531	1.59911
7-alpha-hydroxy-3-oxo-4-cholestenoate (7-Hoca)	Sterol	0.00403747	0.0094448	0.603269
Nucleotide
3-ureidopropionate	Pyrimidine Metabolism, Uracil containing	0.000964197	0.00296039	10.6846
uracil	Pyrimidine Metabolism, Uracil containing	0.00428855	0.00997278	4.86405
N4-acetylcytidine	Pyrimidine Metabolism, Cytidine containing	0.00228899	0.00603139	2.43639
N6-carbamoylthreonyladenosine	Purine Metabolism, Adenine containing	0.00917859	0.0185937	2.17056
urate	Purine Metabolism, (Hypo)Xanthine/Inosine containing	0.00804028	0.0165436	1.51261
7-methylguanine	Purine Metabolism, Guanine containing	0.038278	0.0626803	1.42954
pseudouridine	Pyrimidine Metabolism, Uracil containing	0.0183137	0.0327149	1.41843
N1-methyladenosine	Purine Metabolism, Adenine containing	0.0040097	0.00943599	1.31956
uridine	Pyrimidine Metabolism, Uracil containing	0.0049131	0.0109787	0.783572
inosine	Purine Metabolism, (Hypo)Xanthine/Inosine containing	0.0149787	0.0276367	0.46681
guanosine	Purine Metabolism, Guanine containing	0.00494461	0.0109787	0.283502
5-methyluridine (ribothymidine)	Pyrimidine Metabolism, Uracil containing	1.65956e-07	5.43506e-06	0.205569
Peptide
gamma-glutamylvaline	Gamma-glutamyl Amino Acid	0.000392189	0.00149641	3.78716
gamma-glutamylphenylalanine	Gamma-glutamyl Amino Acid	0.000910574	0.00281776	3.06588
gamma-glutamyl-2-aminobutyrate	Gamma-glutamyl Amino Acid	0.000367398	0.00144387	2.7779
gamma-glutamylleucine	Gamma-glutamyl Amino Acid	0.00592134	0.0130005	2.33516
phenylalanylphenylalanine	Dipeptide	0.0141023	0.0263914	0.651494
HWESASXX*	Polypeptide	3.84684e-05	0.000247837	0.321311
bradykinin, des-arg(9)	Polypeptide	0.00311381	0.0076964	0.225257
phenylalanyltryptophan	Dipeptide	6.34408e-07	1.17364e-05	0.0668509
Xenobiotics
quinine	Drug	2.62229e-08	1.7176e-06	567.204
4-acetamidophenol	Drug	1.1075e-08	1.21475e-06	383.905
3-hydroxyquinine	Drug	4.78799e-08	2.3521e-06	357.102
p-acetamidophenylglucuronide	Drug	1.49037e-08	1.21475e-06	120.214
4-acetaminophen sulfate	Drug	3.47612e-08	1.95159e-06	117.762
3-(N-acetyl-L-cystein-S-yl) acetaminophen*	Drug	2.16882e-05	0.000149534	29.9922
1,2-propanediol	Chemical	0.022266	0.0387192	16.6587
2-hydroxyacetaminophen sulfate*	Drug	1.17758e-06	1.77995e-05	14.9634
3-(cystein-S-yl)acetaminophen*	Drug	0.000746665	0.0023909	13.4083
2-methoxyacetaminophen sulfate*	Drug	9.16823e-07	1.5013e-05	11.5368
1-methylurate	Xanthine Metabolism	0.00110109	0.00330326	3.28418
theobromine	Xanthine Metabolism	0.0346968	0.0572935	2.34394
ergothioneine	Food Component/Plant	0.0106945	0.0208066	2.1184
stachydrine	Food Component/Plant	0.00608064	0.0131967	0.765838
glycerol 2-phosphate	Chemical	0.0169046	0.0309	0.347863
2-piperidinone	Food Component/Plant	0.0481392	0.0772192	0.309363
3-ethylphenylsulfate*	Benzoate Metabolism	0.0144519	0.0267905	0.299518
2-aminophenol sulfate	Chemical	0.0314302	0.052562	0.285746
4-ethylphenylsulfate	Benzoate Metabolism	0.00201313	0.00549416	0.262244
catechol sulfate	Benzoate Metabolism	0.00433544	0.0100225	0.260018
3-methyl catechol sulfate 1	Benzoate Metabolism	0.000748298	0.0023909	0.128737
4-vinylphenol sulfate	Benzoate Metabolism	1.40492e-05	0.000117475	0.115169
3-hydroxyhippurate	Benzoate Metabolism	0.00387375	0.00917098	0.0715041
