# Supplementary material for: Extensive alterations of blood metabolites in pediatric cerebral malaria
Source: PLoS One. 2017 Apr 20;12(4):e0175686. doi: 10.1371/journal.pone.0175686 (PMC5398544; doi:10.1371/journal.pone.0175686)
Supplement: S2 Table — To quantify the changes in lipids and other selected metabolites, we carried out a quantitative analysis using AbsoluteIDQTM (BIOCRATES Life Sciences AG, Innsbruck, Austria) on an UPLC-MS/MS platform (Acquity UPLC- Xevo TQ MS, Waters Corporation, Milford, MA, USA) in eight pairs. Plasma concentrations, P values, FDR and fold changes are reported between CM and convalescence for all metabolites measured. (XLSX) [file pone.0175686.s002.xlsx]

## Sheet: Sup table 2
								Concentration µM
GROUPS	BIOCHEMICAL	PATHWAY	CV	pvalue	FDR	t.stat	FC	mean CM	mean convalescence	1	2	3	4	5	6	7	8	1 FU	2 FU	3FU	4FFU	5FU	6FU	7FU	8FU
1	Ala	aminoacids	1.96261	0.511776	0.639297	-0.691077	1.15583	484.406	419.097	311.07	335.602	726.55	268.817	153.55	189.898	121.292	1768.47	440.385	567.468	381.198	592.445	442.941	283.828	278.629	365.885
2	Arg	aminoacids	3.41974	0.0703963	0.170286	-2.13263	0.720527	42.737	59.3135	27.127	67.847	31.314	36.942	45.668	61.096	23.731	48.171	73.328	65.567	69.13	65.793	46.693	42.846	56.242	54.909
3	Asn	aminoacids	7.68192	0.954231	0.956121	0.0594817	1.05765	48.9441	46.2761	25.993	48.92	53.78	48.228	52.013	54.548	22.114	85.957	48.731	62.695	53.555	33.042	55.954	35.203	31.331	49.698
4	Cit	aminoacids	14.9987	0.00157434	0.0119388	-4.99487	0.421135	11.3447	26.9385	11.305	8.678	6.408	12.758	6.563	12.735	11.563	20.748	26.402	32.252	16.245	31.093	28.431	16.242	42.348	22.495
5	Gln	aminoacids	4.81132	0.118071	0.246999	-1.7813	0.832238	456.673	548.728	423.518	441.691	463.008	492.185	277.379	513.892	288.413	753.294	419.643	637.855	583.865	799.363	417.579	599.27	465.973	466.279
6	Glu	aminoacids	16.9686	0.0161521	0.063906	-3.15	0.509083	46.4813	91.3039	57.824	33.531	44.202	29.969	16.239	37.528	23.388	129.169	74.376	97.549	85.714	126.804	61.699	72.765	137.444	74.08
7	Gly	aminoacids	2.44909	0.00147179	0.0116463	-5.05486	0.515916	137.73	266.963	81.6	157.988	143.569	134.131	98.046	128.245	83.937	274.326	203.469	287.703	323.518	173.102	333.291	267.811	255.166	291.642
8	His	aminoacids	3.77835	0.52102	0.640713	0.675535	1.05982	82.8364	78.1607	61.999	74.467	93.344	92.528	72.237	72.267	78.068	117.781	71.525	103.483	73.479	85.435	59.441	45.042	107.223	79.658
9	Ile	aminoacids	2.01153	0.461985	0.596321	0.778118	1.20074	46.5237	38.7458	20.122	54.263	38.755	53.551	52.986	85.436	43.763	23.314	36.741	50.23	33.016	64.199	29.213	34.985	34.318	27.264
10	Leu	aminoacids	9.20671	0.000136696	0.00191374	7.50528	2.49106	208.373	83.6485	162.042	224.905	128.502	262.307	196.149	262.201	139.554	291.325	52.875	142.989	91.827	101.713	65.687	72.254	54.41	87.433
11	Lys	aminoacids	2.7385	0.0734175	0.173532	2.10417	1.59142	126.192	79.295	79.379	159.361	125.342	102.616	110.821	142.135	70.572	219.306	101.326	61.11	98.592	98.521	57.548	79.84	85.177	52.246
12	Met	aminoacids	5.26373	0.412251	0.564133	0.871736	1.16891	21.2364	18.1676	13.308	26.167	26.285	25.606	14.927	20.909	12.14	30.549	15.709	17.475	16.436	28.936	22.061	13.664	16.632	14.428
13	Orn	aminoacids	2.19886	0.000320658	0.00389065	-6.54388	0.454172	21.9477	48.3248	16.201	24.551	18.726	18.765	13.884	32.68	18.872	31.903	49.002	65.016	46.501	58.28	26.677	41.291	53.967	45.864
14	Phe	aminoacids	1.75325	0.000603842	0.00610552	5.89282	3.6738	184.675	50.2683	183.894	120.555	104.484	152.843	103.993	135.931	113.98	561.723	44.511	59.4	35.067	62.839	34.438	55.601	57.71	52.58
15	Pro	aminoacids	1.94357	0.831671	0.888899	0.220638	1.27051	264.329	208.049	220.345	264.124	323.527	271.932	66.328	136.733	106.295	725.349	225.065	226.7	161.916	365.16	173.111	107.96	197.015	207.465
16	Ser	aminoacids	6.07006	0.0223515	0.0788643	-2.91964	0.592104	75.0815	126.805	50.279	78.937	71.097	71.9	53.103	95.87	30.177	149.289	108.595	133.353	134.353	130.358	126.458	101.532	168.106	111.682
17	Thr	aminoacids	2.75113	0.852848	0.897216	0.192458	1.15703	80.263	69.3701	38.417	94.674	74.908	74.528	60.667	74.667	38.431	185.812	85.337	83.967	58.392	68.96	81.19	65.624	55.709	55.782
18	Trp	aminoacids	3.33542	0.0126218	0.0570582	3.32822	1.80193	55.1166	30.5876	48.16	57.994	46.939	98.147	38.794	62.946	26.396	61.557	42.113	31.231	11.342	68.002	17.352	28.531	31.64	14.49
19	Tyr	aminoacids	3.02258	0.0107166	0.050011	3.44825	2.66269	144.555	54.289	74.109	109.513	138.271	141.76	63.041	107.416	53.73	468.597	39.311	62.438	58.822	80.166	37.056	43.056	57.948	55.515
20	Val	aminoacids	2.53952	8.24707e-05	0.00125081	8.12617	2.71739	324.265	119.329	276.388	307.124	227.744	391.521	326.017	403.364	205.511	456.45	135.545	139.474	102.656	161.665	85.794	118.858	114.431	96.212
21	ADMA	biogenic amines	36.2091	0.00480253	0.0264867	-4.06116	0.626121	0.637	1.01737	0.341	0.564	0.639	0.777	0.696	0.538	0.642	0.899	0.69	1.41	0.561	1.368	0.87	0.943	0.948	1.349
22	alpha-AAA	biogenic amines	19.2234	0.00348157	0.020982	4.31967	4.75322	4.38187	0.921875	3.438	4.401	2.43	2.481	0.847	1.938	2.982	16.538	1.122	0.792	0.916	1.257	0.776	0.833	0.603	1.076
23	c4-OH-Pro	biogenic amines	38.4081	0.328128	0.479456	-1.05113	0.791407	0.808125	1.02113	0.581	0.917	0.676	0.836	0.652	0.78	1.103	0.92	1.238	0.672	0.832	0.689	1.751	1.102	1.3	0.585
24	DOPA	biogenic amines	5.82803	0.28954	0.445674	1.14578	1.14647	0.32875	0.28675	0.259	0.323	0.382	0.263	0.267	0.317	0.272	0.547	0.265	0.266	0.284	0.352	0.272	0.265	0.289	0.301
25	Dopamine	biogenic amines	88.2782	0.477559	0.612082	0.75025	1.01032	0.506484	0.501311	0.544	0.487375	0.516	0.495	0.498	0.506	0.497496	0.508	0.503	0.511	0.5	0.497496	0.5	0.497496	0.504	0.497496
26	Histamine	biogenic amines	0.608147	0.808721	0.88548	0.251406	1.00333	0.49144	0.489809	0.526	0.489	0.487	0.488522	0.486	0.488522	0.488	0.478475	0.486	0.491	0.493	0.486	0.495	0.478475	0.501	0.488
27	Kynurenine	biogenic amines	6.43515	0.000943185	0.00817427	5.46267	3.82507	6.99175	1.82787	3.789	9.66	6.12	6.613	3.977	9.077	4.928	11.77	2.296	1.82	0.53	3.466	1.034	1.589	2.449	1.439
28	Met-SO	biogenic amines	45.1794	0.434628	0.577389	-0.82868	0.747064	0.485125	0.649375	0.673	0.181	0.391	0.326	0.653	0.799	0.092	0.766	0.222	0.445	0.528	0.551	1.316	0.236	0.927	0.97
29	Putrescine	biogenic amines	29.4844	0.768432	0.858004	0.306099	1.23121	0.133125	0.108125	0.051	0.084	0.037	0.104	0.119	0.065	0.086	0.519	0.087	0.123	0.036	0.044	0.102	0.047	0.33	0.096
30	Sarcosine	biogenic amines	31.8015	0.189582	0.33499	-1.45282	1.05426	1.60392	1.52137	0.136063	0.608	1.94	1.143	0.212297	0.265	0.746	7.781	2.438	1.88	1.139	1.899	0.547	1.395	0.854	2.019
31	SDMA	biogenic amines	15.6932	0.744408	0.841504	-0.3392	0.989823	0.413375	0.417625	0.238	0.362	0.491	0.466	0.342	0.429	0.337	0.642	0.292	0.49	0.313	0.455	0.444	0.426	0.427	0.494
32	Serotonin	biogenic amines	33.9105	0.157514	0.289571	-1.58266	0.325038	0.0307928	0.094736	0.011	0.00422707	0.00422707	0.039	0.00188838	0.122	0.052	0.012	0.074	0.128	0.079	0.154	0.106	0.00188838	0.038	0.177
33	Spermidine	biogenic amines	3.20645	0.0212977	0.0783395	-2.9536	0.682019	0.231375	0.33925	0.154	0.178	0.142	0.282	0.243	0.236	0.245	0.371	0.228	0.212	0.209	0.326	0.194	0.541	0.482	0.522
34	Spermine	biogenic amines	6.82867	0.916312	0.929143	0.108934	1.08805	0.23325	0.214375	0.163	0.18	0.189	0.197	0.162	0.182	0.205	0.588	0.151	0.149	0.223	0.245	0.173	0.318	0.287	0.169
35	t4-OH-Pro	biogenic amines	4.05187	0.00200549	0.0140384	-4.78292	0.473001	9.49662	20.0774	5.657	11.94	10.038	12.731	5.492	5.55	6.814	17.751	12.098	20.577	37.865	25.34	23.08	11.61	11.734	18.315
36	Taurine	biogenic amines	3.41062	0.138257	0.262112	-1.67294	0.8179	57.1886	69.9213	41.227	30.712	46.461	44.035	34.614	65.909	71.205	123.346	47.108	81.457	47.397	60.729	60.554	90.538	102.382	69.205
37	C0	acylcarnitines	7.66809	0.134318	0.262112	-1.69285	0.794983	21.6224	27.1985	22.7296	43.3426	22.625	31.4258	10.2913	17.8766	9.97754	14.7105	33.2282	27.1736	17.0013	31.6923	23.8335	36.8471	26.9215	20.8908
38	C10	acylcarnitines	19.7945	0.0628437	0.156679	2.2095	1.34028	0.115091	0.0858713	0.113438	0.134079	0.128241	0.187658	0.0929439	0.0787467	0.104588	0.081035	0.0602335	0.0721419	0.0480741	0.122876	0.0434507	0.0634198	0.223954	0.0528202
39	C10:1	acylcarnitines	32.4248	0.516984	0.640075	0.682299	1.15263	0.108986	0.0945546	0.0601584	0.114435	0.0584923	0.0742372	0.0917452	0.213839	0.209166	0.0498176	0.0616586	0.113086	0.0735144	0.0802609	0.0690669	0.149413	0.148306	0.0611315
40	C10:2	acylcarnitines	85.0813	0.8125	0.88548	0.246322	1.12502	0.0110225	0.00979762	0.00421752	0.0175683	0.00679718	0.00982621	0.0110918	0.0275985	0.00433712	0.00674359	0.00308323	0.0125837	0.0089458	0.0160734	0.00433712	0.0109665	0.0163669	0.0060244
41	C12	acylcarnitines	36.5039	0.874514	0.914722	0.163805	1.03495	0.0308871	0.0298439	0.0190839	0.0222076	0.0411371	0.0337144	0.0209312	0.0508249	0.037224	0.0219733	0.0304916	0.0289153	0.0192835	0.0403054	0.0255346	0.0368189	0.0415866	0.0158153
42	C12-DC	acylcarnitines	65.0238	0.366276	0.512787	-0.965888	0.894753	0.0106676	0.0119224	0.00405764	0.00310173	0.0225154	0.0137951	0.0140724	0.00943264	0.00965476	0.00871101	0.00932742	0.00670949	0.0221287	0.0073518	0.0103584	0.0204477	0.0101646	0.00889092
43	C12:1	acylcarnitines	48.0513	0.117437	0.246999	-1.78498	0.851504	0.0339974	0.0399263	0.0135216	0.0274047	0.0101775	0.0360608	0.0277309	0.0726338	0.0631209	0.021329	0.0316751	0.0597975	0.0183011	0.0309779	0.0284593	0.0602809	0.0644901	0.0254286
44	C14	acylcarnitines	57.8516	0.557487	0.671938	-0.615837	0.635438	0.0173349	0.0272802	0.0185325	0.0102398	0.0119216	0.00509954	0.00509954	0.00509954	0.0580562	0.02463	0.035404	0.00509954	0.0713408	0.0622677	0.00760214	0.00290044	0.0238047	0.00982209
45	C14:1	acylcarnitines	74.3892	0.135385	0.262112	-1.6874	0.509003	0.0171069	0.0336087	0.00507064	0.002195	0.0256479	0.00361738	0.0102993	0.0514025	0.0132997	0.0253231	0.0455458	0.0452378	0.0257533	0.0268325	0.0349616	0.0517873	0.0351341	0.00361738
46	C14:1-OH	acylcarnitines	39.7748	0.0247635	0.0819447	2.84788	2.11195	0.00995507	0.00471369	0.0102605	0.00609658	0.00471243	0.00705248	0.00396236	0.0199604	0.00822112	0.0193747	0.00469682	0.00467504	0.00528283	0.00496718	0.00458393	0.00580249	0.00284634	0.00485489
47	C14:2	acylcarnitines	90.4306	0.914742	0.929143	-0.110987	0.91745	0.0123982	0.0135138	0.00276456	0.00815497	0.00661698	0.00705345	0.00599905	0.042355	0.00472329	0.0215183	0.00472329	0.00462533	0.0384088	0.00512618	0.00450011	0.0135247	0.0324463	0.00475531
48	C14:2-OH	acylcarnitines	49.0996	0.149107	0.279768	1.62073	1.31062	0.00669318	0.00510689	0.0047155	0.00602479	0.00482949	0.00688863	0.00547895	0.00745276	0.0134895	0.00466584	0.00483741	0.00478239	0.00558869	0.00499802	0.00482503	0.00600594	0.00483417	0.00498345
49	C16	acylcarnitines	35.7036	0.0215219	0.0783395	-2.94623	0.574263	0.0441785	0.0769308	0.00871668	0.0252603	0.0259195	0.0578088	0.0187483	0.132105	0.0441576	0.0407117	0.0418609	0.048026	0.0809682	0.0730112	0.0668081	0.141024	0.0301294	0.133619
50	C16-OH	acylcarnitines	31.3586	0.130686	0.262112	1.7117	1.13488	0.00550283	0.00484883	0.00458823	0.00605414	0.00465983	0.00712343	0.00547692	0.00768694	0.00396834	0.00446481	0.00456079	0.0048412	0.0053049	0.00478423	0.00474962	0.005967	0.00366022	0.00492265
51	C16:1	acylcarnitines	55.2608	0.538175	0.657369	-0.647141	0.806891	0.0100868	0.0125008	0.016509	0.00619171	0.01403	0.0046479	0.00537009	0.0253595	0.003166	0.00542025	0.00535419	0.0149744	0.00551486	0.011815	0.0239342	0.00597455	0.00820919	0.0242305
52	C16:1-OH	acylcarnitines	15.5579	0.449819	0.588971	-0.800339	0.893215	0.00548756	0.00614361	0.00464831	0.00622049	0.00472937	0.00717151	0.00545996	0.00740832	0.00405652	0.004206	0.0088175	0.0048036	0.00572716	0.00629072	0.00475542	0.0101526	0.00366445	0.00493736
53	C16:2	acylcarnitines	27.0231	0.0920173	0.209339	1.95111	2.09083	0.0105167	0.00502993	0.00469028	0.00630938	0.00494672	0.00734691	0.00562806	0.0257811	0.00417868	0.0252526	0.00486551	0.00486287	0.00571156	0.00501163	0.00488069	0.00602412	0.00387816	0.00500491
54	C16:2-OH	acylcarnitines	30.135	0.211824	0.370692	1.37399	1.18278	0.00600351	0.00507575	0.00443957	0.00674732	0.00528888	0.00953535	0.00554706	0.00786863	0.00426525	0.00433599	0.00475574	0.00510706	0.00578442	0.00489425	0.00494814	0.00590595	0.00388477	0.00532566
55	C18	acylcarnitines	81.8583	0.0400672	0.113941	-2.5156	0.505524	0.0117277	0.0231991	0.00824026	0.00796826	0.00510515	0.0165366	0.00717852	0.0326756	0.00685535	0.00926184	0.0217119	0.00779442	0.00584524	0.0108699	0.0282481	0.0586628	0.0333909	0.0190696
56	C18:1	acylcarnitines	87.3086	0.241724	0.40735	-1.27881	0.621765	0.0533517	0.0858069	0.0640589	0.0470192	0.0720291	0.0395019	0.0542344	0.0613021	0.0538795	0.0347888	0.0674604	0.0498916	0.0863265	0.0263966	0.0917181	0.132585	0.036535	0.195541
57	C18:1-OH	acylcarnitines	38.2654	0.218157	0.378139	1.35289	1.2257	0.00824274	0.00672495	0.00847972	0.00808376	0.00639469	0.00827026	0.00794013	0.0151109	0.00745689	0.00420555	0.0060066	0.00842651	0.00737572	0.0053742	0.00622921	0.00843681	0.00545843	0.00649209
58	C18:2	acylcarnitines	79.128	0.0103377	0.0495122	-3.47486	0.317126	0.0205049	0.0646583	0.0566074	0.00472278	0.0121039	0.00820487	0.00820487	0.0268828	0.00820487	0.0391073	0.0447324	0.0714413	0.0369785	0.085132	0.00820487	0.0852332	0.0524475	0.133096
59	C2	acylcarnitines	4.3783	8.99647e-07	0.000163736	16.013	3.08419	10.1438	3.28896	6.76313	6.49147	6.83487	13.779	12.4253	12.4508	13.9396	8.46588	3.144	2.55276	2.0542	3.68213	3.61824	4.56939	4.41369	2.27724
60	C3	acylcarnitines	9.32255	0.0529109	0.139562	2.32618	1.96013	0.589825	0.300911	0.748806	0.374543	0.53678	0.670774	0.185556	0.271086	0.625997	1.30506	0.303289	0.290333	0.268404	0.586852	0.152659	0.428645	0.182063	0.195042
61	C3-DC (C4-OH)	acylcarnitines	25.5911	0.00424313	0.0241328	4.15974	4.07335	0.129379	0.0317622	0.0851159	0.200598	0.0638936	0.225518	0.21877	0.079811	0.140191	0.0211336	0.028076	0.0527791	0.00853223	0.0612442	0.0139079	0.0172627	0.0370691	0.0352267
62	C3-OH	acylcarnitines	190.038	0.0711084	0.170286	-2.12581	0.341274	0.000976524	0.00286141	0.000216276	0.000216276	0.0018454	0.000632015	0.000736174	0.000634099	0.00331568	0.000216276	0.000105741	0.000333011	0.00647708	0.0020159	0.00692825	0.000545284	0.00377049	0.00271549
63	C3:1	acylcarnitines	36.3317	0.488851	0.621005	0.730422	1.16396	0.00166456	0.00143008	0.00415793	0.00133939	0.00130217	0.00193474	0.0013769	0.00118217	0.00113458	0.00088862	0.00267027	0.00142515	0.00111169	0.00125782	0.00117208	0.00118217	0.00124775	0.00137375
64	C4	acylcarnitines	15.0873	0.030955	0.0968242	2.69291	1.7067	0.245903	0.144081	0.287514	0.51422	0.0872764	0.203445	0.11767	0.143553	0.290923	0.322623	0.147698	0.172337	0.0935193	0.14805	0.098288	0.173092	0.132422	0.187244
65	C4:1	acylcarnitines	119.802	0.0779273	0.18183	2.0638	2.46068	0.00510314	0.00207388	0.00425861	0.00587675	0.00131373	0.00258478	0.0145492	0.00160175	0.00324673	0.00739357	0.0041953	0.00420817	0.00165434	0.00131373	0.000819744	0.00177413	0.00131373	0.00131186
66	C5	acylcarnitines	13.8554	4.00798e-05	0.000791044	9.08659	4.67706	0.139119	0.0297449	0.0735689	0.233176	0.114927	0.119744	0.0923947	0.0554944	0.196544	0.227103	0.0230289	0.0592113	0.0230326	0.0496489	0.0230326	0.01394	0.0230326	0.0230326
67	C5-DC (C6-OH)	acylcarnitines	105.234	0.0136013	0.0570582	3.27388	1.84108	0.00664642	0.00361008	0.00624444	0.00838915	0.00447779	0.00611117	0.00589281	0.00863863	0.00691244	0.00650495	0.00185371	0.00273992	0.00451146	0.00131811	0.00146367	0.00721178	0.00844747	0.00133451
68	C5-M-DC	acylcarnitines	85.3035	0.331931	0.479456	-1.04229	0.912672	0.013934	0.0152673	0.00205248	0.0354452	0.00957216	0.0182825	0.0012819	0.00205248	0.0344104	0.00837492	0.0270253	0.0118206	0.00621664	0.0221015	0.0238172	0.0102346	0.00879303	0.0121292
69	C5-OH (C3-DC-M)	acylcarnitines	90.191	0.256444	0.416721	1.23565	2.57138	0.014835	0.00576928	0.0118045	0.0129477	0.0216252	0.0152623	0.000707982	0.00326088	0.0245673	0.0285039	0.00499295	0.00126561	0.00126561	0.00805113	0.0105009	0.0106623	0.00815013	0.00126561
70	C5:1	acylcarnitines	127.48	0.182055	0.324844	1.48139	1.61137	0.0104704	0.00649783	0.0175391	0.00126563	0.0190183	0.00126563	0.0253654	0.00825166	0.00126563	0.00979209	0.0191884	0.00126563	0.000590643	0.00133428	0.0228581	0.00300511	0.00247495	0.00126563
71	C5:1-DC	acylcarnitines	111.609	0.850504	0.897216	-0.195568	1.45498	0.00614906	0.00422623	0.00621717	0.0180783	0.000847542	0.00143753	0.00246033	0.0017932	0.0169209	0.00143753	0.00209347	0.00829958	0.00143753	0.00605092	0.00326856	0.00187046	0.00703828	0.00375102
72	C6 (C4:1-DC)	acylcarnitines	37.9396	0.0313881	0.0968242	2.68332	1.93344	0.0823846	0.0426103	0.0331628	0.185943	0.0453919	0.0991793	0.0284697	0.109243	0.102099	0.0555879	0.0447629	0.0405457	0.0369302	0.0493325	0.0201249	0.0338627	0.0835463	0.0317771
73	C6:1	acylcarnitines	72.3978	0.310934	0.463853	-1.09212	0.867919	0.00460387	0.00530449	0.00768113	0.00461981	0.00108878	0.00136473	0.00121887	0.00821761	0.0113347	0.00130535	0.00521396	0.00472182	0.00117436	0.00113588	0.0044166	0.0146128	0.00871867	0.00244181
74	C7-DC	acylcarnitines	70.68	0.382083	0.530833	0.932568	2.36091	0.00831553	0.00352217	0.00432163	0.00482351	0.00827578	0.000703966	0.000703966	0.000703966	0.0460314	0.000960027	0.00679458	0.000703966	0.000703966	0.000799442	0.000302711	0.00616161	0.01181	0.000901078
75	C8	acylcarnitines	26.5158	0.0297743	0.0967666	2.7198	1.58587	0.127177	0.0801939	0.132447	0.169814	0.075403	0.165933	0.111752	0.0647984	0.188474	0.108798	0.0368382	0.0957793	0.0779935	0.0916213	0.0694485	0.0872649	0.119977	0.0626285
76	C9	acylcarnitines	82.4814	0.894416	0.919682	-0.13762	1.09757	0.00524325	0.00477716	0.00129923	0.00115264	0.00162444	0.0100605	0.00115264	0.00604053	0.0191141	0.00150191	0.0104395	0.00241332	0.00694612	0.00469114	0.000621771	0.00115264	0.0106838	0.00126892
77	lysoPC a C14:0	glycerophospholipids	12.9703	0.00882133	0.0433914	-3.59304	0.766841	2.85028	3.7169	2.14275	2.57596	2.96526	3.5141	3.00049	2.4951	3.06764	3.04091	3.60967	3.88264	3.299	5.79365	3.38333	3.26489	3.01224	3.48981
78	lysoPC a C16:0	glycerophospholipids	6.73272	1.87131e-05	0.000578015	-10.2049	0.126966	8.94086	70.4194	8.68236	5.14699	5.33887	20.1798	6.44664	13.7528	6.5102	5.46919	90.3919	77.5387	64.1329	73.7258	61.7655	80.9061	24.8112	90.083
79	lysoPC a C16:1	glycerophospholipids	14.9497	0.000585777	0.00610552	-5.92294	0.0993528	0.181585	1.82768	0.268386	0.165935	0.0961166	0.252932	0.080163	0.1608	0.296183	0.132167	3.08096	1.77052	1.49296	0.786419	1.823	2.64844	0.325238	2.69391
80	lysoPC a C17:0	glycerophospholipids	17.1707	3.61415e-05	0.000791044	-9.23188	0.0810356	0.0672618	0.830028	0.0628755	0.0421858	0.120347	0.139169	0.00967185	0.10174	0.0424473	0.019658	0.998861	1.56473	0.931541	0.720427	0.440462	1.10085	0.295976	0.587379
81	lysoPC a C18:0	glycerophospholipids	3.58135	1.30449e-05	0.000578015	-10.776	0.124574	2.56306	20.5745	3.05378	1.13182	1.90739	5.60148	1.7728	3.8176	1.52446	1.69514	21.8306	24.5052	20.0843	24.0057	20.8424	27.7198	6.09299	19.5151
82	lysoPC a C18:1	glycerophospholipids	7.66239	5.81592e-05	0.000962271	-8.5797	0.102117	1.30743	12.8033	1.31154	1.16928	1.0119	2.42053	0.763189	1.88708	1.08509	0.810853	14.8473	14.2611	14.6015	9.80147	13.642	13.8962	2.88949	18.4874
83	lysoPC a C18:2	glycerophospholipids	6.40001	4.34639e-05	0.000791044	-8.9741	0.0838495	2.41989	28.8599	2.07858	1.99492	1.68737	4.17444	1.58966	3.51822	1.18059	3.13531	30.862	35.195	27.809	38.8938	32.2829	19.1449	2.74	43.9513
84	lysoPC a C20:3	glycerophospholipids	15.5874	0.00082225	0.00779805	-5.59265	0.22107	0.531887	2.40597	0.466896	0.370581	0.671662	0.787043	0.357909	0.684967	0.437472	0.478565	3.8569	2.80126	3.20387	1.59987	1.95709	2.42803	0.455576	2.94513
85	lysoPC a C20:4	glycerophospholipids	7.99004	1.14281e-05	0.000578015	-10.9925	0.15988	0.794061	4.96661	1.29404	0.429081	0.680026	1.48154	0.463154	0.919167	0.391335	0.694147	8.30434	3.68287	4.84509	5.74155	4.70006	5.73736	0.965987	5.75562
86	lysoPC a C24:0	glycerophospholipids	50.4123	3.29656e-05	0.000791044	-9.36277	0.35153	0.0926859	0.263664	0.0450154	0.0836987	0.0550242	0.152164	0.102027	0.174279	0.0504157	0.0788628	0.11914	0.355281	0.237039	0.411075	0.226369	0.325627	0.118737	0.316044
87	lysoPC a C26:0	glycerophospholipids	33.2123	0.956121	0.956121	0.0570217	1.01387	0.238979	0.23571	0.270746	0.334796	0.096371	0.287871	0.308092	0.281302	0.0750063	0.257645	0.112831	0.241627	0.302143	0.159666	0.0977157	0.423628	0.368957	0.179109
88	lysoPC a C26:1	glycerophospholipids	91.0038	0.360419	0.508499	0.978512	1.28221	0.101959	0.0795178	0.161353	0.148438	0.0746831	0.0528691	0.123168	0.14942	0.0528691	0.0528691	0.127648	0.0528691	0.0954098	0.0528691	0.0402724	0.0954459	0.118759	0.0528691
89	lysoPC a C28:0	glycerophospholipids	51.1491	0.122991	0.252338	-1.75335	0.637092	0.161184	0.252999	0.210681	0.16544	0.179778	0.217474	0.10213	0.146258	0.0853607	0.182346	0.135297	0.394187	0.320058	0.337687	0.126242	0.363447	0.244526	0.102548
90	lysoPC a C28:1	glycerophospholipids	23.6187	0.168596	0.306844	-1.53526	0.672576	0.127593	0.189707	0.0985882	0.0612998	0.125072	0.0841182	0.101704	0.313244	0.109252	0.127463	0.314994	0.0841182	0.177871	0.360237	0.134983	0.269553	0.0841182	0.0917828
91	PC aa C24:0	glycerophospholipids	26.0556	0.283301	0.444765	1.16205	1.0686	0.0989106	0.0925607	0.148457	0.0795218	0.0558756	0.10663	0.0767776	0.150661	0.0965009	0.0768604	0.0957171	0.0807407	0.0525187	0.128232	0.0562096	0.167321	0.0905392	0.0692072
92	PC aa C26:0	glycerophospholipids	6.47762	0.0234663	0.07909	2.88551	1.21181	1.01365	0.836475	0.967601	1.17373	0.843252	1.27544	1.12345	0.97337	1.04686	0.705459	0.720643	1.01624	0.869405	0.884558	0.786944	0.887445	0.75706	0.769504
93	PC aa C28:1	glycerophospholipids	7.4545	0.491345	0.621005	0.726085	1.1619	1.39286	1.19878	1.02739	0.929128	1.15509	4.62384	0.875666	1.13865	0.809365	0.583708	0.946604	0.948697	0.746389	3.12728	0.573902	1.60468	0.928436	0.714228
94	PC aa C30:0	glycerophospholipids	5.40093	0.117462	0.246999	1.78483	1.34446	4.27484	3.17958	4.10938	3.24813	3.20591	12.5678	3.29726	2.88822	2.61596	2.26607	3.34715	3.17671	2.03917	6.47011	2.04692	2.91109	2.29499	3.15052
95	PC aa C32:0	glycerophospholipids	4.06473	0.000160403	0.00208524	7.31699	2.578	34.6805	13.4525	40.6779	29.6355	36.7227	49.9816	40.016	29.3624	20.8009	30.2473	16.5011	13.4686	8.48558	14.4058	11.2289	14.536	14.0399	14.9544
96	PC aa C32:1	glycerophospholipids	4.70487	0.601206	0.705932	0.547257	1.18322	18.4466	15.5902	25.9391	22.9456	19.6315	23.2401	23.4919	14.6934	11.9122	5.71883	22.538	17.529	11.5936	6.17758	10.9374	17.073	12.8284	26.0445
97	PC aa C32:3	glycerophospholipids	17.8774	0.0594674	0.152437	-2.24692	0.76396	0.130175	0.170396	0.175732	0.169751	0.123486	0.175178	0.0676205	0.102908	0.102228	0.124501	0.162898	0.201642	0.172121	0.231556	0.168932	0.197658	0.125263	0.103094
98	PC aa C34:1	glycerophospholipids	3.6458	0.265007	0.423081	1.21151	1.30103	283.33	217.773	324.033	334.711	313.502	326.866	376.265	295.184	170.815	125.26	254.928	279.559	201.404	86.3361	163.04	299.675	206.554	250.687
99	PC aa C34:2	glycerophospholipids	2.50386	0.00567462	0.029508	3.93015	1.51432	589.942	389.577	655.082	747.009	618.03	729.156	639.997	674.754	306.446	349.065	416.158	494.902	357.092	378.961	353.668	429.476	280.944	405.412
100	PC aa C34:3	glycerophospholipids	3.2123	0.353972	0.503304	-0.992593	0.881113	9.03325	10.2521	11.6324	10.1547	10.3622	9.80531	6.53297	14.6045	4.27233	4.90147	13.1207	12.2807	10.3191	5.45101	9.6239	14.384	5.15741	11.6799
101	PC aa C34:4	glycerophospholipids	4.47313	4.40688e-06	0.000401026	-12.6722	0.40005	0.375915	0.939669	0.472804	0.298943	0.333745	0.794934	0.264196	0.462507	0.138356	0.241832	1.57957	0.863117	0.908939	1.4009	0.627889	0.991816	0.432244	0.712869
102	PC aa C36:0	glycerophospholipids	26.5767	0.13765	0.262112	-1.67597	0.589285	0.449309	0.762466	0.00681593	0.0032806	0.0559671	0.60159	0.444394	1.38579	0.0640977	1.03254	0.770025	0.205542	0.112424	3.30402	0.221617	0.422845	0.640171	0.423082
103	PC aa C36:1	glycerophospholipids	2.52163	0.423368	0.56908	-0.850141	0.846752	41.4753	48.9816	43.9429	51.5317	51.0264	43.1854	48.2035	47.0024	24.7287	22.1813	48.2	69.4476	47.2151	21.6483	37.824	84.709	41.3143	41.4945
104	PC aa C36:2	glycerophospholipids	2.17013	0.0423363	0.118542	2.47796	1.20234	281.587	234.199	294.724	398.034	328.417	331.945	279.444	313.169	137.502	169.463	230.081	328.744	236.957	228.952	215.745	295.624	147.278	190.209
105	PC aa C36:3	glycerophospholipids	1.69947	0.0141078	0.0570582	-3.24741	0.670434	70.488	105.138	81.8137	94.4224	100.734	81.5402	50.752	83.6157	32.3991	38.6274	164.19	139.297	111.071	68.278	62.4411	163.179	47.3774	85.2689
106	PC aa C36:4	glycerophospholipids	2.21945	0.666764	0.768045	0.449347	1.15764	206.21	178.13	395	157.682	255.728	254.964	199.05	238.858	61.841	86.5567	335	155.506	154.4	151.982	114.787	255.414	108.892	149.057
107	PC aa C36:5	glycerophospholipids	2.4091	0.0834446	0.192239	-2.01744	0.599064	4.66446	7.78625	6.92583	3.79623	5.84849	8.8094	3.60633	4.917	1.92683	1.48559	19.8102	6.28958	6.37072	4.58559	2.9965	10.6557	5.33692	6.24477
108	PC aa C36:6	glycerophospholipids	26.7978	0.00706555	0.0357203	-3.76101	0.425428	0.130794	0.307441	0.130034	0.126647	0.184888	0.154217	0.146095	0.166423	0.0777933	0.0602559	0.514121	0.377977	0.240582	0.541981	0.101646	0.349967	0.158961	0.174297
109	PC aa C38:0	glycerophospholipids	4.05431	0.811958	0.88548	-0.247051	1.01687	2.48164	2.44046	2.30041	1.5564	2.95472	3.83173	2.03097	4.04662	1.08137	2.05091	2.66569	2.07337	1.87279	3.42502	1.66862	3.41377	2.43924	1.96519
110	PC aa C38:3	glycerophospholipids	3.17291	0.00346427	0.020982	-4.32374	0.537259	28.4965	53.0405	32.4098	36.7924	35.2792	39.3646	21.7739	37.2247	9.57149	15.5559	73.0882	74.6295	64.4895	32.2168	29.2079	82.8676	29.4868	38.338
111	PC aa C38:4	glycerophospholipids	2.28076	0.820978	0.888899	0.234942	1.09743	110.064	100.293	196.078	91.3556	148.149	112.495	110.659	136.883	33.5746	51.32	158.976	90.8674	97.4869	88.9263	75.1557	165.26	63.8568	61.8122
112	PC aa C38:5	glycerophospholipids	2.4759	0.094358	0.212014	-1.93405	0.743232	25.7377	34.6294	33.6679	19.2519	30.9263	33.9747	24.0069	43.3668	11.1218	9.58514	63.2999	33.7959	32.6446	22.8316	19.8392	54.2809	27.3564	22.9867
113	PC aa C38:6	glycerophospholipids	2.70458	0.419919	0.56908	0.856796	1.31358	65.0904	49.5519	78.1014	54.8085	74.5964	119.362	69.0171	84.0851	21.4262	19.327	69.5896	48.1413	40.733	58.5333	22.568	81.0367	42.6509	33.162
114	PC aa C40:1	glycerophospholipids	14.9449	0.835174	0.888899	-0.215964	1.01547	0.41534	0.409012	0.30147	0.308556	0.440813	0.581722	0.423771	0.655281	0.238856	0.372254	0.337868	0.374037	0.447548	0.433166	0.312457	0.53468	0.434879	0.397462
115	PC aa C40:2	glycerophospholipids	18.6298	0.253815	0.416165	-1.2432	0.878891	0.37436	0.425946	0.330598	0.24066	0.682267	0.365876	0.28724	0.436652	0.245417	0.406169	0.481309	0.472854	0.452391	0.3702	0.371265	0.538463	0.42258	0.298503
116	PC aa C40:3	glycerophospholipids	25.2211	0.0361314	0.106063	-2.58645	0.812328	0.521254	0.641679	0.539262	0.669099	0.505172	0.685552	0.30228	0.821673	0.238827	0.408167	0.759197	0.602391	0.642871	0.706253	0.386453	1.03562	0.526443	0.474201
117	PC aa C40:4	glycerophospholipids	6.12582	0.00517082	0.0276791	-4.0029	0.561051	3.34901	5.96917	3.30615	2.44676	3.82545	4.49486	3.57431	5.3934	1.54319	2.20794	7.45202	7.14306	7.82103	3.4403	5.08277	8.4612	3.94271	4.41025
118	PC aa C40:5	glycerophospholipids	3.39466	0.0177447	0.0685517	-3.08283	0.636071	7.82927	12.3088	8.99059	5.22207	9.82658	8.9287	7.62192	15.0149	3.46277	3.56664	15.7967	14.4493	13.3343	7.90557	7.70761	20.0829	10.9076	8.28634
119	PC aa C40:6	glycerophospholipids	2.38773	0.76666	0.858004	0.308528	1.15243	25.3495	21.9965	31.357	24.424	27.7353	44.3692	26.4215	31.8396	7.89849	8.75051	24.6926	23.5867	20.7814	25.3442	11.1965	37.829	18.3503	14.191
120	PC aa C42:0	glycerophospholipids	7.00481	0.918932	0.929143	-0.105508	1.00179	0.608324	0.607237	0.654451	0.424518	0.851027	0.89843	0.349184	0.83565	0.383739	0.469591	0.639629	0.475162	0.45829	0.607255	0.311182	0.799495	0.870238	0.69665
121	PC aa C42:1	glycerophospholipids	11.8576	0.425247	0.56908	-0.846532	0.876889	0.292243	0.333272	0.328166	0.235269	0.388778	0.422211	0.154945	0.400566	0.166852	0.241156	0.33816	0.250653	0.264491	0.324778	0.142846	0.594384	0.421267	0.329601
122	PC aa C42:2	glycerophospholipids	10.836	0.136452	0.262112	-1.68199	0.900096	0.195165	0.216827	0.143119	0.185038	0.18326	0.3157	0.128723	0.286918	0.096128	0.222437	0.189611	0.233057	0.193304	0.308023	0.140872	0.245255	0.18971	0.234787
123	PC aa C42:4	glycerophospholipids	20.1876	0.013865	0.0570582	-3.25997	0.7567	0.213448	0.282077	0.201273	0.151799	0.228308	0.288828	0.264429	0.261485	0.136184	0.175278	0.407389	0.211953	0.278639	0.364296	0.235029	0.292054	0.187031	0.280229
124	PC aa C42:5	glycerophospholipids	15.7768	0.0329365	0.0999075	-2.65011	0.701321	0.303208	0.432338	0.221407	0.180273	0.376793	0.47929	0.257876	0.567798	0.137812	0.204413	0.531668	0.538908	0.454161	0.399609	0.30131	0.571515	0.327207	0.334329
125	PC aa C42:6	glycerophospholipids	8.8441	0.00357386	0.020982	-4.29834	0.504897	0.285531	0.565524	0.363165	0.218837	0.302021	0.403027	0.223679	0.36247	0.128446	0.282608	0.860041	0.71361	0.770797	0.399344	0.380424	0.56793	0.462733	0.369315
126	PC ae C30:0	glycerophospholipids	14.913	0.123396	0.252338	1.75109	1.59346	0.435678	0.273417	0.254411	0.233687	0.370559	1.61156	0.262607	0.263044	0.226642	0.262914	0.21267	0.304807	0.100347	0.680604	0.129465	0.253397	0.30248	0.203564
127	PC ae C30:1	glycerophospholipids	22.2459	0.33098	0.479456	1.04449	1.30612	0.207051	0.158524	0.171532	0.18359	0.0791495	0.579029	0.176204	0.200551	0.149226	0.117127	0.137103	0.123509	0.12521	0.294551	0.047378	0.188816	0.227982	0.123639
128	PC ae C30:2	glycerophospholipids	46.4569	0.24866	0.414751	1.2582	1.36872	0.0667585	0.0487744	0.0422694	0.0866729	0.0609598	0.11883	0.055617	0.051552	0.0319365	0.08623	0.0475287	0.0247399	0.0282539	0.0313646	0.0583792	0.11533	0.0464522	0.0381466
129	PC ae C32:1	glycerophospholipids	2.77194	0.0225327	0.0788643	2.91397	1.65023	3.99576	2.42133	3.49536	3.56503	4.4453	7.00013	4.13064	3.27326	2.60176	3.45461	2.29074	2.51232	1.56239	2.27855	1.94692	2.66159	3.52858	2.58955
130	PC ae C32:2	glycerophospholipids	8.95803	0.283477	0.444765	1.16158	1.20201	0.455936	0.37931	0.402584	0.523832	0.57224	0.500453	0.565234	0.458315	0.376764	0.248065	0.349434	0.293027	0.286335	0.285839	0.26857	0.678465	0.511455	0.361357
131	PC ae C34:0	glycerophospholipids	10.0309	0.0180796	0.0685517	3.06953	1.5462	1.66811	1.07884	1.77676	1.65711	1.63842	2.17346	2.09549	1.42882	1.1799	1.39489	1.03131	1.3272	0.78451	0.777756	0.918246	1.64467	1.21061	0.936408
132	PC ae C34:1	glycerophospholipids	6.81129	0.067852	0.166879	2.15756	1.42222	10.3832	7.30066	10.5544	10.7778	12.5053	13.2475	12.2426	8.36775	6.41784	8.95208	7.27354	9.63373	5.63583	4.53434	5.82903	8.68809	8.15063	8.66005
133	PC ae C34:2	glycerophospholipids	6.30924	0.568566	0.678963	-0.598171	0.941491	6.5263	6.93188	5.57246	6.83	7.14007	8.49998	5.82659	6.77875	4.53582	7.02676	6.93084	9.39826	5.93638	5.13876	6.19641	7.31006	6.63525	7.90912
134	PC ae C34:3	glycerophospholipids	3.43358	0.000856929	0.00779805	-5.5533	0.643582	3.48644	5.41724	2.43445	4.50574	3.53479	3.85536	3.35118	3.53993	2.67712	3.99291	4.64672	8.23471	4.75095	4.00965	5.23199	6.85767	3.52003	6.0862
135	PC ae C36:0	glycerophospholipids	22.9509	0.250674	0.414751	1.25231	1.23745	0.683199	0.552104	0.561442	0.802428	0.942386	0.903076	0.646799	0.801575	0.426125	0.381761	0.59446	0.473089	0.536672	0.43019	0.371162	0.8338	0.76106	0.416402
136	PC ae C36:1	glycerophospholipids	7.04139	0.794248	0.881422	0.270946	1.03174	6.91506	6.70236	7.06607	8.10886	8.42684	8.49162	6.59143	8.77725	4.13258	3.72582	6.59713	10.0026	5.91811	3.64835	3.75491	10.1794	7.19295	6.32539
137	PC ae C36:2	glycerophospholipids	7.12072	0.264541	0.423081	1.2128	1.13105	9.14105	8.08194	9.01019	12.6052	11.1436	9.9914	8.03524	10.7536	5.21322	6.37597	6.67253	12.9067	7.90417	6.57632	5.09721	10.6799	7.05725	7.7615
138	PC ae C36:3	glycerophospholipids	7.35566	0.0522554	0.139562	-2.33464	0.797566	3.58148	4.49052	2.75624	3.96097	4.05629	4.27858	3.11213	3.68617	2.6836	4.1179	4.76784	5.91959	3.8111	3.3028	3.70297	5.54211	3.71345	5.16429
139	PC ae C36:4	glycerophospholipids	5.52481	0.0368032	0.10632	-2.5738	0.743018	9.18729	12.3648	10.6673	5.49607	9.46589	15.3745	7.98028	10.208	4.58801	9.71825	15.9427	9.6739	7.75207	14.0415	12.042	14.0645	12.3214	13.0806
140	PC ae C36:5	glycerophospholipids	6.65286	0.0136716	0.0570582	-3.27014	0.753292	7.08935	9.41116	8.57967	4.38858	6.49676	11.3197	7.00091	8.76601	3.95852	6.20459	12.8762	6.80225	5.87712	12.6631	8.76436	10.4411	8.60541	9.25975
141	PC ae C38:0	glycerophospholipids	8.77353	0.0476297	0.129382	-2.39766	0.655859	0.446929	0.68144	0.57973	0.426546	0.510049	0.65097	0.362235	0.594654	0.216949	0.2343	1.14968	0.599338	0.634554	0.548846	0.263438	1.23702	0.579553	0.439082
142	PC ae C38:1	glycerophospholipids	25.2628	0.174196	0.313898	-1.51238	0.765746	1.40909	1.84015	0.820174	1.43594	1.43689	1.84452	1.54789	2.03113	1.06282	1.09335	1.9778	1.8252	1.42652	0.982057	1.67733	3.64017	1.66266	1.52949
143	PC ae C38:2	glycerophospholipids	8.3078	0.0610975	0.154441	-2.22859	0.819804	1.62421	1.98121	1.77229	1.73556	1.77277	2.03357	1.48737	1.8486	1.03421	1.30927	1.88717	2.23452	1.82078	1.64968	1.69229	2.51911	1.93727	2.10887
144	PC ae C38:3	glycerophospholipids	7.36161	0.0132624	0.0570582	-3.29219	0.691307	2.37112	3.42991	2.66035	2.60193	3.14145	2.98106	1.59938	2.90171	1.17981	1.90326	3.80558	4.60642	3.13646	2.53061	2.26321	5.48323	2.62317	2.99058
145	PC ae C38:4	glycerophospholipids	3.31528	0.291402	0.445674	-1.14099	0.866232	8.06944	9.31557	9.77024	5.37177	8.86818	11.3322	8.91555	8.81544	4.39582	7.08635	10.5187	7.98529	6.06731	7.85311	10.4944	13.5394	9.61636	8.44997
146	PC ae C38:5	glycerophospholipids	2.80517	0.105469	0.229621	-1.85834	0.837982	10.1871	12.1567	12.181	5.72216	11.2548	14.1442	10.642	11.4992	5.56689	10.4862	15.0694	9.13536	8.64671	13.0883	12.3071	14.9817	11.9621	12.0626
147	PC ae C38:6	glycerophospholipids	3.64352	0.0452885	0.124886	-2.43198	0.780837	3.19322	4.08949	3.38196	1.95244	3.10442	5.43169	2.56169	4.78235	1.68671	2.64454	4.73637	3.30532	2.81519	5.07463	3.27585	5.52077	4.4301	3.55768
148	PC ae C40:1	glycerophospholipids	9.13353	1.90554e-05	0.000578015	-10.177	0.406643	0.354995	0.87299	0.369623	0.414533	0.345534	0.419102	0.276348	0.417582	0.16186	0.435378	1.23792	0.942478	0.81604	0.789622	0.500072	1.37042	0.464638	0.862731
149	PC ae C40:2	glycerophospholipids	19.0171	0.449752	0.588971	-0.800462	0.866862	0.810431	0.934902	0.742505	0.994877	0.943766	1.01053	0.800776	1.08319	0.432619	0.475189	0.843324	0.971816	0.656436	0.777091	0.555186	1.76617	1.05972	0.849469
150	PC ae C40:3	glycerophospholipids	14.6094	0.153867	0.285753	-1.59894	0.829919	0.689826	0.831197	0.632513	0.827458	0.874797	0.873871	0.451841	0.945966	0.477891	0.434271	0.78363	0.913048	0.701988	0.664944	0.503588	1.36016	0.95646	0.765751
151	PC ae C40:4	glycerophospholipids	3.96011	0.133559	0.262112	-1.69675	0.805896	1.6865	2.0927	1.75402	1.42781	1.93719	2.24695	1.87298	1.90956	1.06969	1.27376	2.08424	1.84847	1.72875	1.52923	2.05044	2.98967	2.36416	2.14662
152	PC ae C40:5	glycerophospholipids	3.69237	0.234271	0.398479	-1.30153	0.845116	2.28493	2.70368	2.23006	1.60229	2.72948	2.95575	2.53455	2.73775	1.3683	2.12124	2.69452	2.52879	1.87591	2.54997	2.24294	3.69715	3.23944	2.80076
153	PC ae C40:6	glycerophospholipids	5.20351	0.544105	0.660181	-0.637458	0.935436	2.82695	3.02206	3.04859	1.97626	3.49575	4.19956	2.46955	4.0256	1.47576	1.9245	3.03617	2.6664	2.20674	3.07303	2.10191	4.77352	3.56444	2.75429
154	PC ae C42:0	glycerophospholipids	7.86461	0.460355	0.596321	-0.781071	0.946766	0.403022	0.425683	0.47379	0.437197	0.47466	0.434476	0.361823	0.500563	0.281388	0.260282	0.546644	0.476916	0.463343	0.365499	0.278739	0.524657	0.372094	0.377573
155	PC ae C42:1	glycerophospholipids	16.1281	0.00128314	0.0106151	-5.17841	0.697425	0.201609	0.289076	0.281015	0.210109	0.272229	0.144003	0.172019	0.268114	0.082723	0.182664	0.460752	0.303913	0.33539	0.213974	0.207288	0.443696	0.155631	0.191966
156	PC ae C42:2	glycerophospholipids	9.43995	0.0576533	0.149899	-2.26793	0.705683	0.319624	0.452928	0.372808	0.268941	0.444138	0.491942	0.267989	0.324374	0.192124	0.194677	0.545206	0.538914	0.54334	0.355935	0.213425	0.698148	0.403855	0.324604
157	PC ae C42:3	glycerophospholipids	11.6638	0.0231467	0.07909	-2.89511	0.738037	0.347487	0.470826	0.376491	0.482706	0.375229	0.392037	0.356311	0.249109	0.255308	0.292706	0.560486	0.548712	0.524071	0.363385	0.318954	0.501175	0.464934	0.484891
158	PC ae C42:4	glycerophospholipids	6.21913	0.64098	0.74781	-0.487233	0.919313	0.724001	0.787545	0.578158	0.844781	0.902561	1.0007	0.625447	0.686231	0.53384	0.620292	0.710943	0.754445	0.599563	0.552652	0.60118	1.09843	1.02513	0.958021
159	PC ae C42:5	glycerophospholipids	6.49353	0.353666	0.503304	-0.993267	0.840344	1.23198	1.46604	1.50782	0.923888	1.50909	1.54077	1.07015	1.4131	0.885978	1.00501	1.2726	1.22523	1.06083	1.21577	1.00386	2.43773	2.12722	1.38506
160	PC ae C44:3	glycerophospholipids	28.9123	0.287481	0.445674	-1.15112	0.833627	0.070871	0.0850152	0.0445593	0.0635704	0.0664828	0.141911	0.0540378	0.0870791	0.0321294	0.0771982	0.096689	0.11858	0.0857439	0.0795017	0.0471087	0.0959357	0.0982604	0.0583023
161	PC ae C44:4	glycerophospholipids	14.9953	0.231291	0.397122	-1.31079	0.863092	0.260024	0.301271	0.277702	0.247211	0.345096	0.298127	0.203726	0.195045	0.274599	0.238687	0.256205	0.27802	0.295528	0.23869	0.212995	0.33261	0.458298	0.337817
162	PC ae C44:5	glycerophospholipids	5.62747	0.308698	0.463853	-1.09759	0.816268	0.856846	1.04971	0.849066	0.84288	1.18952	1.22196	0.559452	0.908696	0.590215	0.692975	1.07692	0.911442	0.737029	0.772104	0.690012	1.545	1.62046	1.04474
163	PC ae C44:6	glycerophospholipids	6.06537	0.88964	0.919682	0.143893	1.0008	1.70574	1.70437	1.65285	1.61175	2.35584	2.74163	1.03975	1.50667	1.23449	1.50298	1.47675	1.58438	1.01397	1.48821	0.798649	2.36173	2.36077	2.55053
164	SM (OH) C14:1	sphingolipids	6.16614	0.317295	0.469493	1.07675	1.09505	2.16305	1.97529	2.20115	2.14229	2.07989	3.09614	1.96395	2.89213	1.52444	1.40437	2.0731	1.98571	1.43461	2.21199	1.18588	3.40967	1.88639	1.615
165	SM (OH) C16:1	sphingolipids	5.50224	0.570776	0.678963	-0.594672	0.907192	1.47595	1.62694	1.55886	1.60773	1.3048	1.81171	1.32972	2.17028	0.803742	1.22074	1.3144	2.23482	1.05049	1.43489	1.07563	2.82478	1.78368	1.29683
166	SM (OH) C22:1	sphingolipids	6.2425	0.0030765	0.0199972	-4.42129	0.659545	8.22495	12.4707	6.68954	5.83605	7.74149	8.95692	7.95626	15.7644	5.48053	7.37439	11.2286	14.7748	10.4374	8.90325	11.8159	20.3441	8.49272	13.7684
167	SM (OH) C22:2	sphingolipids	6.50027	0.000445378	0.00506617	-6.19971	0.599312	5.80609	9.68792	4.52137	5.71445	4.62675	6.29432	4.95726	9.55046	4.9427	5.8414	9.57766	11.8411	6.89096	7.19528	6.83598	14.1744	8.55341	12.4347
168	SM (OH) C24:1	sphingolipids	39.906	0.389544	0.537098	-0.917202	0.954544	0.290191	0.30401	0.216192	0.258783	0.277159	0.395942	0.121261	0.669139	0.244392	0.138662	0.30348	0.258538	0.237716	0.27264	0.301945	0.450646	0.277102	0.330014
169	SM C16:0	sphingolipids	4.54685	0.30681	0.463853	1.10223	1.07968	92.1282	85.329	96.3318	114.432	87.2247	117.392	82.5246	95.3123	56.4136	87.3947	91.583	93.7365	65.898	89.4014	76.3137	117.713	66.7244	81.2621
170	SM C16:1	sphingolipids	4.55681	0.105293	0.229621	1.85947	1.2035	10.3254	8.57954	10.7899	13.368	10.7703	11.9378	10.9398	8.81783	7.46858	8.51135	9.06504	9.14289	7.03575	8.03007	7.05194	10.4233	8.63189	9.25545
171	SM C18:0	sphingolipids	3.17264	0.58601	0.692557	0.57076	1.08869	20.1505	18.509	22.2403	19.9602	22.0031	24.9346	19.0541	28.616	11.3443	13.0512	17.9434	20.5599	11.8403	19.0547	15.1732	27.5503	19.9152	16.0348
172	SM C18:1	sphingolipids	6.09799	0.718275	0.822177	-0.375687	0.943614	6.15165	6.51925	7.02214	6.7377	6.01701	6.27822	5.68837	8.52977	4.70997	4.23006	6.59173	6.90463	4.599	4.70079	4.57835	9.20215	8.70417	6.87318
173	SM C20:2	sphingolipids	93.7265	0.0313142	0.0968242	2.68494	3.00179	0.25747	0.0857724	0.306081	0.238631	0.369439	0.0836906	0.239338	0.506956	0.154893	0.160732	0.0171142	0.010217	0.0171142	0.160342	0.0490316	0.0732937	0.246607	0.112459
174	SM C24:0	sphingolipids	5.57288	0.00265651	0.0179068	-4.54352	0.685313	16.1539	23.5716	16.3407	15.7962	17.512	19.8275	15.3042	23.2289	8.81919	12.4028	24.7397	31.5238	25.5912	17.8644	21.7186	30.4211	16.0654	20.6486
175	SM C24:1	sphingolipids	12.5301	0.512843	0.639297	-0.689275	0.909562	40.5885	44.6243	50.7028	48.5035	44.795	46.7174	34.6483	49.0698	21.114	29.1575	42.5638	45.9164	25.6781	44.3279	40.9001	77.067	40.2323	40.3087
177	Carnosine	biogenic amines	88.7017	0.0359266	0.106063	2.59035	1.02682	0.435457	0.424083	0.439	0.451	0.420663	0.455	0.420663	0.420663	0.420663	0.456	0.432	0.435	0.410013	0.420663	0.420663	0.420663	0.420663	0.433
178	Asp	aminoacids	42.7487	0.00195233	0.0140384	-4.80617	0.510568	6.49328	12.7178	12.281	9.796	5.12	3.84775	3.84775	3.84775	5.296	7.91	12.066	17.56	8.755	16.256	10.784	10.768	9.682	15.871
179	Creatinine	biogenic amines	34.7109	0.883292	0.918623	0.152241	1.02776	22.4448	21.8385	39.332	9.441	5.147	3.11742	23.144	28.788	34.988	35.601	3.11742	50.063	23.63	13.237	14.166	29.206	3.11742	38.171
180	Nitro-Tyr	biogenic amines	233.788	0.65643	0.760957	-0.464443	0.995438	0.457401	0.459497	0.456601	0.463	0.456601	0.456601	0.456601	0.456601	0.456601	0.456601	0.456601	0.456601	0.456601	0.456601	0.448371	0.456601	0.488	0.456601
182	SM C26:0	sphingolipids	109.839	0.742309	0.841504	-0.342111	0.966331	0.0250661	0.0259394	0.0392545	0.0980869	0.00148636	0.00148636	0.0567563	0.000485561	0.00148636	0.00148636	0.0361943	0.00148636	0.00148636	0.0125565	0.00148636	0.0921656	0.00148636	0.0606536
183	SM C26:1	sphingolipids	166.627	0.833808	0.888899	-0.217787	0.789716	0.0122336	0.0154911	0.00997929	0.0071442	0.0071442	0.0450243	0.0071442	0.0071442	0.0071442	0.0071442	0.0258475	0.0071442	0.0071442	0.0071442	0.00428059	0.0071442	0.0071442	0.0580799
184	H1	sugars	111.236	0.105979	0.229621	-1.85505	0.662442	1937.32	2924.51	1701.61	1701.61	1701.61	1701.61	1701.61	1701.61	3587.29	1701.61	1701.61	1701.61	1701.61	6079.54	3032.81	4049.98	3427.3	1701.61
